# Supplementary material for: Fabrication of TiO2/NiO p-n Nanocomposite for Enhancement Dye Photodegradation under Solar Radiation
Source: Nanomaterials (Basel). 2022 Mar 17;12(6):989. doi: 10.3390/nano12060989 (PMC8950902; doi:10.3390/nano12060989)
Supplement: Supplementary file 1 [file nanomaterials-12-00989-s001.zip]

Archive with 1 entries (1 files):
- nanomaterials-1610623-supplementary.pdf
